# Supplementary material for: HSPB5 Inhibition by NCI-41356 Reduces Experimental Lung Fibrosis by Blocking TGF-β1 Signaling
Source: Pharmaceuticals (Basel). 2023 Jan 24;16(2):177. doi: 10.3390/ph16020177 (PMC9960643; doi:10.3390/ph16020177)
Supplement: Supplementary file 1 [file pharmaceuticals-16-00177-s001.zip]

Archive with 1 entries (1 files):
- pharmaceuticals-2094684-supplementary.pdf
